# Supplementary material for: Selecting Indicator Portfolios for Marine Species and Food Webs: A Puget Sound Case Study
Source: PLoS One. 2011 Oct 4;6(10):e25248. doi: 10.1371/journal.pone.0025248 (PMC3186776; doi:10.1371/journal.pone.0025248)
Supplement: Table S1 — Final scores for all 48 potential marine species and food web indicators for Puget Sound. (XLS) [file pone.0025248.s001.xls]

## Sheet: SPECIES
Table S1
		Theoretically-sound	Management	Attributes	Actions/Pressures	Linkable	Concrete	Historical	Simple	Numerical	Coverage	Continuous	Variation	Signal-to-noise	Understood	Reporting	Cost-effective	Anticipatory	Compatible
	Vital Signs Weights	0.5	1	0.5	0.5	0.75	0.75	1	1	1	0.5	1	0	0	1	0.5	0.5	0	0.25
	Ecosystem Assessment Weights	1	0.75	1	1	0.75	1	0.5	0.5	1	0.5	0.5	0.5	0.5	0	0	0	0.5	0
Marine Species Indicators
KEY ATTRIBUTES	INDICATORS	Theoretically-sound	Management	Attributes	Actions/Pressures	Linkable	Concrete	Historical	Simple	Numerical	Coverage	Continuous	Variation	Signal-to-noise	Understood	Reporting	Cost-effective	Anticipatory	Compatible		Vital Signs Score	Ecosystem Assessment Score		Vital Signs Fatal Flaw (Y/N)	Ecosystem Assessment Fatal Flaw (Y/N)
Population condition	Liver disease in English sole	1	1	1	1	1	1	1	1	1	1	1	1	1	1	1	1		1		10.75	9.5		N	N
Population size	Total run size of salmonids (hatchery & wild)	1	1	1	1	1	1	1	1	1	1	1	1	1	1	1	1		1		10.75	9.5		N	N
Population size	Salmon & steelhead status & trends	1	1	1	1	1	1	1	1	1	1	1	1	1	1	1	1		1		10.75	9.5		N	N
Population condition	Toxics in Pacific herring	1	1	1	1	1	1	1	1	1	1	1	1	1	0.5	0.5	1		1		10	9.5		N	N
Population condition	Toxics in adult Chinook and Coho salmon	1	1	1	0.5	1	1	1	1	1	1	0.5	1	1	1	1	1		1		10	8.75		N	N
Population size	Harbor seal status & trends	1	0.5	1	0.5	1	1	1	1	1	1	1	1	1	1	1	0.5	0	1		9.75	8.625		N	N
Population size	Pinto abalone status & trends	0.5	1	0.5	1	1	1	1	1	1	0	1	0.5	1	1	1	1	0.5	1		9.75	8		N	N
Population size	Dungeness crab harvest	1	1	0.5	0.5	0	1	1	1	1	1	1	0.5	0.5	1	1	1	0	1		9.5	7.25		N	N
Population condition	Toxics in harbor seals	1	1	1	1		1	1	1	1	0.5	1	1	1	1	1	1				9.5	8.5		N	N
Population size	Marine bird aerial estimates - non-breeding populations	1	1		1	0	1	1	1	1	1	1	1	1	1	1	1	0	1		9.5	7.75		N	Undetermined
Population size	Southern Resident killer whale population trends	1	0.5	1	0	1	1	0.5	0.5	1	1	1	0.5	0	1	1	0.5	0	1		8.5	6.875		N	Y
Population size	Marine birds status & trends during breeding season	1	1			0	1	1	1	1	1	1	1	1	0.5	0.5	1		1		8.25	6.75		N	Undetermined
Population size	Marine bottomfish harvest	1	0.5	0.5	0.5	1	1	0.5	1	0.5	0.5	1	0.5	0.5	1	0.5	1	0.5	1		8.25	6.875		N	N
Population condition	Marine bird mortality	1			1	0	1	1	1	1	1	1	1	1	0.5	0.5	1		1		7.75	7		Undetermined	N
Population size	Western sandpiper status & trends	1	0.5	1	0.5	0.5	1	0.5	1	1	0.5	0.5	0.5		0.5	0.5	1	0	1		7.625	6.75		N	N
Population size	Gray whale status & trends	1	0.5	1	0.5	1	1	0.5	0.5	1	0.5	1	0.5	0.5	0.5	0.5	0.5	0.5	0.5		7.625	7.625		N	N
Population size	Cormorant abundance at nesting colonies	1	0.5	1			1	1	1	1	1	1	0.5	0.5			1	0	1		7.5	6.875		Undetermined	Undetermined
Population size	Black Oystercatcher abundance	1	1	1	1	0	1	0.5	1	1	0.5	0.5	0.5	0.5		1			1		7.25	7.5		Undetermined	N
Population size	Scoter & Harlequin ducks - non-breeding populations	1	1	1	0.5		1	0.5	0.5	1	1	0.5	0.5	0.5	0.5	0.5	0.5	0.5	1		7.25	7.25		N	N
Population size	Glaucous wing gull abundance at nesting colonies	1			0.5	0	1	1	1	1	0.5	0.5	0.5	0.5	1	0	0.5		1		6.75	5.5		Undetermined	Undetermined
Population size	Rockfish status & trends	0.5	0.5	0	0	1	0.5	1	0.5	1	0.5	1	0.5		0.5	0.5			1		6.625	4.875		N	Y
Population size	Harbor porpoise/Dall's porpoise status & trends	0.5	0.5	0.5	0.5	0.5	1	0	0.5	1	0.5	0	0	0.5	0.5	0.5	0.5	0	1		5.375	5		Y	N
Population size	Marine bird fishing mortality	1	1		1	0	1	1	0.5	0.5											4.75	5		Undetermined	Undetermined
Population size	Dungeness crab abundance	1	0.5	0.5	0.5	0	0	0	0	0	1	0	1	0	1	0.5	0.5	0	1		3.75	3.375		Y	Y
Population size	PIGU nesting colony trends	0.5	0.5	0.5			0.5	0.5	0	0.5	0.5	0.5	0	0.5	0	0			0		3.125	3.375		Y	Undetermined
Population size	Marine waterfowl harvest	0	0.5	0	0	0	0	0		0.5	0	0						0	1		1.25	0.875		Y	Y
Population size	Marine bird breeding abundance	1	0	0	0	0	0	0	0	0	0	0	0	0	0	0	0	0	0		0.5	1		Y	Y
Population size	Marine resident fish species status & trends (white sturgeon, coastal cutthroat, longnose/nooksack dace	0	0	0	0	0	0	0	0	0	0	0	0	0	0	0	0	0	0		0	0		Y	Y
Marine Food Web Indicators
KEY ATTRIBUTES	INDICATORS	Theoretically-sound	Management	Attributes	Actions/Pressures	Linkable	Concrete	Historical	Simple	Numerical	Coverage	Continuous	Variation	Signal-to-noise	Understood	Reporting	Cost-effective	Anticipatory	Compatible		Vital Signs Scores	Ecosystem Assessment Scores		Vital Signs Fatal Flaw (Y/N)	Ecosystem Assessment Fatal Flaw (Y/N)
Energy & Material Flow	Chl a	1	0.5	1	1	0.5	1	1	1	1	1	1	1	0.5	0.5	1	0.5	0	1		9.125	8.5		N	N
Community composition	Marine shore birds - food web interaction (e.g., diet composition)	1	1	1	0.5	0	1	1	1	1	0.5	1	1	1	0.5	0.5	1	0.5	1		8.75	8.25		N	N
Community composition	Harbor seals - food web interaction (e.g., diet analysis)	1	0.5	0.5	0.5	0	1	0.5	1	1	0.5	0.5	1	1	1	0.5	0.5	0	1		7.25	6.625		N	N
Community composition	Jellyfish	1	1	1	1	0	1	0	1	1	0.5	0	0	0	1	0	0.5	0	1		7	6.5		Y	N
Community composition	Benthic fish status & trends	1	1	1	1	0.5	1	0	0.5	1	0.5	1	0.5	0.5	0	0	0	0	0		6.375	7.625		Y	N
Community composition	Bottomfish species (rats & flats) status & trends	0.5	0.5	0	0	1	0.5	0.5	0.5	0.5	0.5	0.5	0.5	0.5	1	1	0.5	1	1		6.125	4.625		N	Y
Community composition	Bentho-pelagic fish status & trends	1	1	1	1	0.5	0.5	0	0.5	1	0.5	1	0.5	0.5	0	0	0	0	0		6	7.125		Y	N
Community composition	Pacific herring status & trends	1	1	1	1	0.5	0.5	0	0.5	1	0.5	0.5	0.5	0.5	0	0.5	0	0	0		5.75	6.875		Y	N
Energy & Material Flow	Phytoplankton biomass	1	0.5	1	1	0.5	0.5	0	0.5	1	0	0	0	0	0.5	0	0.5	0	1		5.25	5.5		Y	N
Community composition	Forage fish status & trends	1	1	1	1	0.5	0.5		0.5	1	0.5		0	0.5	0	0.5	0	0	0		5.25	6.375		Y	N
Community composition	Marine fish/invert status & trends at rocky habitats	0	1	0	0	0	0	1	1	1	1	0.5	0	0	0	0	0	0	0		5	3.5		Y	Y
Community composition	Shellfish (bivalves - mussels, clams, oysters)	0	0	0	0	0	0	0	0	0	0	0	0	0	0	0	0	0	0		0	0		Y	Y
Community composition	Macro benthic inverts	0	0	0	0	0	0	0	0	0	0	0	0	0	0	0	0	0	0		0	0		Y	Y
Community composition	Marine biodiversity index	0	0	0	0	0	0	0	0	0	0	0	0	0	0	0	0	0	0		0	0		Y	Y
Community composition	Marine fish/invert status & trends in marine reserves	0	0	0	0	0	0	0	0	0	0	0	0	0	0	0	0	0	0		0	0		Y	Y
Indicators with peer-reviewed publications providing consistent and strong findings for its support received a 1; indicators with peer-reviewed documents or expert opinion providing limited support received a 0.5; and indicators with no peer-reviewed evidence, evidence against, or conflicting support received a 0. If no references were available, no score was assigned. Vital sign and ecosystem as…
