# Supplementary material for: Selecting Indicator Portfolios for Marine Species and Food Webs: A Puget Sound Case Study
Source: PLoS One. 2011 Oct 4;6(10):e25248. doi: 10.1371/journal.pone.0025248 (PMC3186776; doi:10.1371/journal.pone.0025248)
Supplement: Table S2 — Evaluations of potential marine species and food web indicators for Puget Sound. (XLS) [file pone.0025248.s002.xls]

## Sheet: Sheet1
Table S2
						Primary Considerations					Data Considerations								Other Considerations
						(a) Theoretically-sound	(b) Relevant to management concerns	(c) Responds predictably & is sufficiently sensitive to changes in a specific ecosystem attribute(s)	(d) Responds predictably & is sufficiently sensitive to changes in a specific management action(s) or pressure(s)	(e) Linkable to scientifically-defined reference points & progress targets	(g) Concrete	(h) Historical data or information available	(i) Operationally simple	(j) Numerical	(k) Broad spatial coverage	(l) Continuous time series	(m) Spatial & temporal variation understood	(n) High signal-to-noise ratio	(o) Understood by the public & policymakers	(p) History of reporting	(q) Cost-effective	(r) Anticipatory or leading indicator	(s) Regionally/nationally/internationally compatible	Notes	(f) Complements existing indicators
					Definitions of criteria => => =>	Scientific, peer-reviewed findings should demonstrate that indicators can act as surrogates for ecosystem attribute(s) relevant to the PSP goals.	Indicators should serve as proxies for evaluating ecosystem status & progress related to specific PSP goals & strategies	Indicators should respond unambiguously to variations in the ecosystem attribute(s) they are intended to measure, in a theoretically- or empirically-expected direction; relevant to PSP goal it is purported to measure	Management actions or other human-induced pressures should cause detectable changes in the indicators, in a theoretically- or empirically-expected direction, and it should be possible to distinguish the effects of other factors on the response.	It should be possible to link indicator values to quantitative or qualitative limit reference points (beyond which irreparable damage is done to the ecosystem) and target reference points (which imply positive progress toward ecosystem goals).	Indicators should be directly measureable	Indicators should be supported by existing data to facilitate current status evaluation (relative to historic levels) and interpretation of future trends	The methods for sampling, measuring, processing, and analyzing the indicator data should be technically feasible.	Quantitative measurements are preferred over qualitative, categorical measurements, which in turn are preferred over expert opinions and professional judgments.	Ideally, data for each indicator should be available in all PSP Action Areas.	Indicators should have been sampled on multiple occasions, preferably in consecutive time periods.	Diel, seasonal, annual, and decadal variability in the indicators should be well-understood, as should spatial heterogeneity/ patchiness in indicator values.	It should be possible to estimate measurement & process uncertainty associated with each indicator, and to ensure that variability in indicator values does not prevent detection of significant changes.	Indicators should be simple to interpret, easy to communicate, and public understanding should be consistent with technical definitions.	Indicators already perceived by the public and policymakers as reliable and meaningful should be preferred over novel indicators.	Sampling, measuring, processing, and analyzing the indicator data should make effective use of limited financial resources.	A subset of indicators should signal changes in ecosystem attributes before they occur, and ideally with sufficient lead-time to allow for a management response.	Indicators should be comparable to those used in other geographic locations, in order to contextualize ecosystem status and changes in status.		A full portfolio of indicators should relay information about all ecosystem attributes relevant to the management concern, so indicators should not convey redundant information
GOAL	DOMAIN	FOCAL COMPONENT	KEY ATTRIBUTES	INDICATORS	CROSS REFERENCE	Theoretically-sound	Management	Attributes	Actions/Pressures	Linkable	Concrete	Historical	Simple	Numerical	Coverage	Continuous	Variation	Signal-to-noise	Understood	Reporting	Cost-effective	Anticipatory	Compatible		Complements
Species & Food Webs	Marine	Marine Species	Population size - the number of individuals, total biomass per unit area, demographic rates	Southern Resident killer whale population trends		PSP 2009; NMFS 2008; PSAT 2007; Kriete 2007; Krahn et al. 2004, 2002; Wiles 2004; Carretta et al. 2004	PSP 2009; NMFS 2008; O'Neill et al. 2008; Heithaus et al. 2008; Sergio et al. 2008; PSAT 2007; Krahn et al. 2004, 2002 (see Notes)	NMFS 2008; Krahn et al. 2004, 2002	see Notes	NMFS 2008; Krahn et al. 2004 (see Notes)	NMFS 2008; Forney & Wade 2007; Wiles 2004; Carretta et al. 2004	NMFS 2008; Krahn et al. 2004, 2002; Wiles; Carretta et al. 2004 2004 (see Notes)	Forney & Wade 2007; Hauser et al. 2006	NMFS 2008; Hauser et al. 2007; Krahn et al. 2004, 2002; Wiles 2004; Carretta et al. 2004	NMFS 2008; Hauser et al. 2007	NMFS 2008; Krahn et al. 2004, 2002; Wiles 2004; Carretta et al. 2004	Ford et al. 2010; NMFS 2008; Krahn et al. 2004, 2002; Wiles 2004	Forney & Wade 2007 (refer to Notes for 'd')	PSP 2009; O'Neill et al. 2008; PSP Action Agenda 2008; PSAT 2007	PSP 2009; O'Neill et al. 2008; PSP Action Agenda 2008; NMFS 2008; PSAT 2007	Forney & Wade 2007 (see Notes)	see Notes	Heithaus et al. 2008; Sergio et al. 2008; Estes 2007	Primary: (b) Management - serves as a good indicator of species abundance but not necessarily food webs. Heithaus/Sergio et al. 2008 showed that top predators can be good indicators of ecosystem structure and function, but not always. (d) Actions/Pressures - prior to the 1970s human removal of SRKW caused population declines, yet even after removals stopped SRKW population abundance has not exper…
				Gray whale status & trends		Laake et al. 2009; Angliss & Allen 2009; PSAT 2007; Baker & Clapham 2004; Rugh et al. 1999; Richardson 1997	O'Neill et al. 2008; PSAT 2007; Baker & Clapham 2004; Moore & Grebmeier 2002; Rugh et al. 1999 (see Notes)	Laake et al. 2009; Angliss & Allen 2009; Gulland et al. 2005; Richardson 1997	Angliss & Allen 2009; Gulland et al. 2005; Moore & Grebmeier 2002 (see Notes)	Angliss & Allen 2009 (see Notes)	Laake et al. 2009; Angliss & Allen 2009; Rugh et al. 2008a; Rugh et al. 2008b; Calambokidis et al. 2002; Richardson 1997	Laake et al. 2009; Angliss & Allen 2009; Baker & Clapham 2004; Richardson 1997 (see Notes)	Laake et al. 2009; Rugh et al. 2008b	Laake et al. 2009; Angliss & Allen 2009; Rugh et al. 2008a; Calambokidis et al. 2002; Richardson 1997	Angliss & Allen 2009; PSAT 2007; Calambokidis et al. 2002 (see Notes)	Laake et al. 2009; Angliss & Allen 2009; Richardson 1997	Gulland et al. 2005; Moore & Grebmeier 2002; Rugh et al. 1999	Laake et al. 2009; Rugh et al. 2008a; Rugh et al. 2008b; Gulland et al. 2005; Baker & Clapham 2004	PSAT 2007	PSAT 2007	Laake et al. 2009; Rugh et al. 2008b	Moore & Grebmeier 2002 (see Notes)	Estes 2007	Primary: (b) Management - serves as a good indicator of species abundance but not necessarily food webs. (d) Actions/Pressures - there were a large number of strandings in 1999 and 2000 and the cause(s) remain unknown. (e) Linkable - OSP has been calculated because they fall under the MMPA. Data: (h) Historical - approximately 42 yrs of population data exist, but the life span of a gray whale may…
				Harbor porpoise/Dall's porpoise status & trends		Carretta et al. 2007; Osmek et al. 1996 (see Notes)	Gaydos & Brown 2009; O'Neill et al. 2008; Carretta et al. 2009; Carretta et al. 2007	Carretta et al. 2009; Carretta et al. 2007; Keiper et al. 2005	Jenkins et al. 2009; Gaydos & Brown 2009; Carretta et al. 2009; Taylor et al. 2007; Carretta et al. 2007; Osmek et al. 1996	Carretta et al. 2009; Moore & Read 2008; Carretta et al. 2007; Osmek et al. 1996	Carretta et al. 2009; Carretta et al. 2007; Laake et al. 1997; Osmek et al. 1996	Carretta et al. 2009; Carretta et al. 2007	Laake et al. 1997; Osmek et al. 1997	Carretta et al. 2009; Carretta et al. 2007; Laake et al. 1997; Osmek et al. 1996	Carretta et al. 2007; Osmek et al. 1996 (see Notes)	Carretta et al. 2009;Carretta et al. 2007	Keiper et al. 2005	Moore & Read 2008; Taylor et al. 2007; Laake et al. 1997; Osmek et al. 1996	Gaydos & Brown 2009	Gaydos & Brown 2009	Laake et al. 1997; Osmek et al. 1996		Jenkins et al. 2009; Heslenfeld & Enserink 2008; Moore & Read 2008; Taylor et al. 2007	Primary: (a)-(e) - Few studies have looked at harbor porpoise or dall's porpoise abundance in Puget Sound and very little information is known about populations. They may be somewhat relevant to management however, they are highly migratory and discerning distinct Puget Sound stocks is difficult. Because so little information is known, it is difficult to determine the effects of management action…
				Harbor seal status & trends		London et al. 2009; PSAT 2007; Hayward et al. 2005; Carretta et al. 2004; Jeffries et al. 2003 ; Huber et al. 2001	Sergio et al. 2008; Heithaus et al. 2008; O'Neill et al. 2008; PSAT 2007; Carretta et al. 2004; Jeffries et al. 2003 (see Notes)	Carretta et al. 2004; Jeffries et al. 2003	Lance and Jeffries 2007; Carretta et al. 2004; Jeffries et al. 2003 (see Notes)	Carretta et al. 2004; Jeffries et al. 2003 (see Notes)	London et al. 2009; Carretta et al. 2004; Jeffries et al. 2003; Huber et al. 2001	Carretta et al. 2004; Jeffries et al. 2003; Newby 1973	London et al. 2009; Jeffries et al. 2003; Huber et al. 2001	Carretta et al. 2004; Jeffries et al. 2003; Huber et al. 2001	Jeffries et al. 2003; Huber et al. 2001	Jeffries et al. 2003; Huber et al. 2001	Patterson & Acevedo-Gutierrez 2008; Hayward et al. 2005; Reder et al. 2003; Huber et al. 2001; Zamon et al. 2001; Thompson et al. 1997	Jeffries et al. 2003; Huber et al. 2001	O'Neill et al. 2008; PSAT 2007; Carretta et al. 2004; LCFRB 2004	O'Neill et al. 2008; PSAT 2007; Carretta et al. 2004	London et al. 2009; Hayward et al. 2005	see Notes	Heithaus et al. 2008; Sergio et al. 2008; Hindell et al. 2003	Primary: (b) Management - serves as a good indicator of species abundance but not necessarily to food webs. Heithaus/Sergio et al. 2008 showed that top predators can be good indicators of ecosystem structure and function, but not always. (d) Actions/Pressures - once the state population control program ended in 1960 and harbor seals became protected under the MMPA in 1972, population numbers reco…	O'Neill et al. 2008 (see Notes)
				Total run size of salmonids (hatchery & wild)		Good et al. 2005, Hard et al. 2007	Good et al. 2005, Hard et al. 2007	Good et al. 2005, Hard et al. 2007	Good et al. 2005, Hard et al. 2007	Good et al. 2005, Hard et al. 2007	Good et al. 2005, Hard et al. 2007	Good et al. 2005, Hard et al. 2007	Good et al. 2005, Hard et al. 2007	Good et al. 2005, Hard et al. 2007	Good et al. 2005, Hard et al. 2007	Good et al. 2005, Hard et al. 2007	Good et al. 2005, Hard et al. 2007	Good et al. 2005, Hard et al. 2007	Good et al. 2005, Hard et al. 2007	Good et al. 2005, Hard et al. 2007	Good et al. 2005, Hard et al. 2007		Good et al. 2005, Hard et al. 2007
				Marine bottomfish harvest		Livingston et al. 2005; Coll et al. 2009 (see note)	West 1997; O'Neill et al. 2008	Palsson et al. 1998; see note	Palsson et al. 1998; see note	Punt and Hilborn 1997; Musick et al. 2000	Palsson (WDFW, unpublished data) (see notes)	Schmitt et al. 1991, Palsson 1998, NMFS 2008, Palsson et al. 2009,	Palsson 1998 (see notes)	see notes	see notes	see notes	See notes	See notes			See notes		Coll et al. 2009	Primary: (a) see table 2 in both references for simple indicators of fishing harvest across many ecosystems; (c) and (d) data sources and models that estimate max. sust. yield (MSY) are generally lacking for many marine bottomfish in Puget Sound; understanding harvest trends also includes some analysis of socioeconomic data and fisherman behavior; Data:(g) data available upon request; CPUE and to…
				Rockfish status & trends		Samhouri 2009 (see note)	West 1997; O'Neill et al. 2008	Musick 1999; Love et al. 2002; Williams et al. 2010 (see notes)	Love et al. 2002; Williams et al. 2010 (see notes)	Punt and Hilborn 1997; Musick et al. 2000	NMFS 2009; Palsson et al. 2009 (see notes)	Stout et al. 2001; NMFS 2009; Palsson et al. 2009; Williams et la. 2010	NMFS 2009; Palsson et al. 2009	NMFS 2009; Palsson et al. 2009	see notes	see notes	Love et al. 2003 (see notes)						NOAA Fisheries (unpublished trawl survey data); Harvey et al. 2006	Primary: (a) rockfish noted as best indicator for some ecosystem attributes (e.g., piscivorous fish index) across ecosystem models (Samhouri et al. 2009, Table 4); (c) long response lag because of life history: delayed maturity, slow growth, and long life span (d) protracted feedback lag because of life history; Data: (g) based on combination of catch records, and dive, trawl, and video surveys, …
				Salmon & steelhead status & trends		Good et al. 2005, Hard et al. 2007	Good et al. 2005, Hard et al. 2007	Good et al. 2005, Hard et al. 2007	Good et al. 2005, Hard et al. 2007	Good et al. 2005, Hard et al. 2007	Good et al. 2005, Hard et al. 2007	Good et al. 2005, Hard et al. 2007	Good et al. 2005, Hard et al. 2007	Good et al. 2005, Hard et al. 2007	Good et al. 2005, Hard et al. 2007	Good et al. 2005, Hard et al. 2007	Good et al. 2005, Hard et al. 2007	Good et al. 2005, Hard et al. 2007	Good et al. 2005, Hard et al. 2007	Good et al. 2005, Hard et al. 2007	Good et al. 2005, Hard et al. 2007		Good et al. 2005, Hard et al. 2007
				Marine resident fish species status & trends (white sturgeon, coastal cutthroat, longnose/nooksack dace)																				Information does not exist for several of these species. Rationale for collecting these data needs to be further evaluated prior to developing this indicator.
				Marine waterfowl harvest		Gilliland et al. 2009; SDJVMB 2008	O'Neill et al. 2008	Gilliland et al. 2009; SDJVMB 2008	Gilliland et al. 2009; SDJVMB 2008	no	WDFW unpublished data	WDFW unpublished data		Gilliland et al. 2009; WDFW unpublished data	WDFW unpublished data	WDFW unpublished data							Gilliland et al. 2009; SDJVMB 2008	The Sea Duck Joint Venture held a conference in 2008 and several of the talks dealt with harvest of marine waterfowl and the impact it has on population numbers. As far as I can tell, no peer-reviewed literature has been published from this (possibly Guilliland et al. 2009). WDFW has a data set on harvest of marine waterfowl, but it is also unpublished. O'Neill et al. 2008 is the only document th…
				Marine bird aerial estimates - non-breeding populations		Briggs et al. 1985, Wahl et al. 1981, Nysewander et al. 2005 (See Notes)	O'Neill et al. 2008; Wahl et al. 1981, Nysewander et al. 2005 (See Notes)	See Notes	Rice 2007 (see Notes)	No	Nysewander et al. 2005	Nysewander et al. 2005	Nysewander et al. 2005	Nysewander et al. 2005	Nysewander et al. 2005 See Notes)	Nysewander et al. 2005	Nysewander et al. 2005	Nysewander et al. 2005	PSP 2009; O'Neill et al. 2008; PSP Action Agenda 2008; PSAT 2007	PSP 2009; O'Neill et al. 2008; PSP Action Agenda 2008; PSAT 2007	PSP 2009; O'Neill et al. 2008; PSP Action Agenda 2008; PSAT 2007	see Notes	Dean et al. 2003	Primary: (a) Theoretically-sound and (b) Management - tracks winter bird populations, so a mix of species that are local breeders and migrants (the latter experiencing pressures outside of Puget Sound). (c) Attributes - responds to population size only, no relevance to food webs. (d) Actions/Pressures - analyses suggest bird populations respond to rubanization gradient; not yet published. Data: (…
				PIGU nesting colony trends		Dolph 2008; Ewins et al. 1994	O'Neill et al. 2008	Ewins et al. 1994			Bower 2009; Dolph 2008; Terrestrial Ecosystems Task Force 1997; WDFW unpublished data	Bower 2009; WDFW unpublished data	Dolph 2008; Terrestrial Ecosystems Task Force 1997	Bower 2009; Dolph 2008; Terrestrial Ecosystems Task Force 1997; WDFW unpublished data	Bower 2009; WDFW unpublished data	Bower 2009; Dolph 2008; WDFW unpublished data	Vermeer et al. 1993	Bower 2009	O'Neill et al. 2008	O'Neill et al. 2008			Terrestrial Ecosystems Task Force 1997	Primary: Difficult to find any peer-reviewed literature on pigeon guillemot population numbers or nesting colony trends. O'Neill et al. 2008 is the only document that mentions PIGU as relevant to management. Difficult to determine indicator's utility for attribute evaluation and because there is little data, it is difficult to say how this indicator responds to management actions or pressures. Da…
				Marine birds status & trends during breeding season		Raphael et al. 2007, Thompson 1999, Lance et al. 2009	Raphael et al. 2007	See Notes		No	Raphael et al. 2007, Thompson 1999, Lance et al. 2009	Raphael et al. 2007, Lance et al. 2009	Raphael et al. 2007, Lance et al. 2009	Raphael et al. 2007, Thompson 1999, Lance et al. 2009	Raphael et al. 2007, Lance et al. 2009 (See Notes)	Raphael et al. 2007, Lance et al. 2009 (See Notes)	Raphael et al. 2007, Lance et al. 2009 (See Notes)	Raphael et al. 2007, Lance et al. 2009	PSP 2009; O'Neill et al. 2008; PSP Action Agenda 2008 (See Notes)	PSP 2009; O'Neill et al. 2008; PSP Action Agenda 2008 (See Notes)	Raphael et al. 2007, Lance et al. 2009	see Notes	Drew, G.S., J.F. Piatt. 2005. North Pacific Pelagic Seabird Database v1.0. Access Database 1-CD-ROM – Too large for download contact gdrew@usgs.gov for a copy.	Primary: (c) Attributes - responds to population size only, no relevance to food webs. Data: (k) Coverage - relatively broad coverage (Straits, San Juans, and Hood Canal). (l) Continuous - data collected since 2000. (m) Variation, and (n) Signal-to-noise - Robust data set. Other: (o) Understood - underappreciated focus on locally breeding marine birds. (p) Reporting - not reported to my knowledge…
				Marine bird breeding abundance		Lemon and Gaston 1999	(See Notes)	(See Notes)	(See Notes)	No	(See Notes)	(See Notes)	(See Notes)	(See Notes)	(See Notes)	(See Notes)	(See Notes)	(See Notes)	(See Notes)	(See Notes)	(See Notes)	(See Notes)	(See Notes)	Primary: (b) Management, (c) Attributes, (d) Actions/Pressures - Canadian seabird breeding bird datasets; equivalent datasets lacking for Puget Sound, except for data alluded to for "Marine/shore birds - food web interaction." Data and Other: (h) Historical, (i) Simple, (j) Numerical, (k) Coverage, (l) Continuous, (m) Variation, (n) Signal-to-noise, (o) Understood, (p) Reporting, (q) Cost-effecti…
				Black Oystercatcher abundance		Golumbia et al. 2009, Tessler et al. 2007	Golumbia et al. 2009, Tessler et al. 2007	Golumbia et al. 2009, Tessler et al. 2007 (See Notes)	Golumbia et al. 2009, Tessler et al. 2007 (See Notes)	No	Golumbia et al. 2009, Tessler et al. 2007	Golumbia et al. 2009, Tessler et al. 2007 (See Notes)	Golumbia et al. 2009, Tessler et al. 2007	Golumbia et al. 2009, Tessler et al. 2007	Golumbia et al. 2009, Tessler et al. 2007 (See Notes)	Golumbia et al. 2009, Tessler et al. 2007 (see Notes)	Golumbia et al. 2009, Tessler et al. 2007 (see Notes)	Golumbia et al. 2009, Tessler et al. 2007 (see Notes)		Golumbia et al. 2009, Tessler et al. 2007		see Notes	Golumbia et al. 2009, Tessler et al. 2007 (see Notes)	Primary: (c) Attributes - responds to population size only, no relevance to food webs. (d) Actions/Pressures - local land management may be facilitating breeding, but may be countered by increasing predation from eagles, gulls, river otters, etc. Data: (h) Historical and (l) Continuous - Surveys in San Juan Islands and Puget Sound were conducted in 1970s and in 2000–2004 and 2006 by WDFW. Surveys…
				Marine bird fishing mortality		Hamel et al. 2009	Hamel et al. 2009	See Notes	Melvin et al. 1997	No	Hamel et al. 2009	Hamel et al. 2009 (See Notes)	Hamel et al. 2009 (See Notes)	Hamel et al. 2009 (See Notes)										Primary: (c) Attributes - responds to population size only, no relevance to food webs. Data: (h) Historical - scattered reports due to inconsistent reporting of bycatch in local fisheries. (i) Simple - pretty complicated data analyses to use beached bird data along with strandings.
				Glaucous wing gull abundance at nesting colonies		Schauffler 1998 (but see Nisbet 2001); Laursen et al. 2008 (See notes)		See Notes	Cyra et al. 2007 (See Notes)	No	Cyra et al. 2007	Cyra et al. 2007 See Notes)	Cyra et al. 2007	Cyra et al. 2007	Cyra et al. 2007 (See Notes)	Cyra et al. 2007 (See Notes)	Cyra et al. 2007 (See Notes)	Cyra et al. 2007 (See Notes)	PSP 2009; O'Neill et al. 2008; PSP Action Agenda 2008; PSAT 2007	PSP 2009; O'Neill et al. 2008; PSP Action Agenda 2008 (See Notes)	See Notes	see Notes	Schauffler 1998 (in Nisbet 2001)	Primary: (a) Theoretically sound - aerial surveys good for estimating gull breeding populations, but Nisbet 2001 contrasted a poorly designed and conducted survey with the Schauffler 1998 thesis (which I don't have a copy of). (c) Attributes - responds to population size only, no relevance to food webs. (d) Actions/Pressures -Population declines may be linked to solid waste management practices (…
				Marine birds - shore-based estimates of non-breeding populations
				Western sandpiper status & trends		Buchanan & Evenson 1997; Buchanan 1988; Page et al. 1992; Slater 2004	Drut & Buchanan 2000	Buchanan 1988; Page et al. 1992; Slater 2004	Drut & Buchanan 2000	Drut & Buchanan 2000	Buchanan & Evenson 1997; Buchanan 1988; Page et al. 1992; Slater 2004	Buchanan 1988; Page et al. 1992; Slater 2004	Buchanan 1988; Page et al. 1992; Slater 2004	Buchanan & Evenson 1997; Buchanan 1988; Page et al. 1992; Slater 2004	Buchanan 1988; Page et al. 1992; Slater 2004	Buchanan 1988	Buchanan & Evenson 1997; Buchanan 1988		Drut & Buchanan 2000; Slater 2004	Drut & Buchanan 2000; Slater 2004	Page et al. 1992; Slater 2004		Page et al. 1992	Primary: (a, b) Theoretically-sound and Relevant - Yes, population abundance does indicate status of species however, Drut & Buchanan (2000) suggest shorebirds are a good indicator of ecosystem status b/c they provide information on habitat condition (they are found in limited habitats such as wetlands). (d) Actions/Pressures - habitat loss/condition is identified as main pressure but difficult t…
				Scoter & Harlequin ducks - non-breeding populations		Burger et al. 2002; CWSWC 2009; SDJV 2007	SDJV 2007; Buchanan 2006	Burger et al. 2002; CWSWC 2009; SDJV 2007	Buchanan 2006		Burger et al. 2002; SDJV 2007	Burger et al. 2002; SDJV 2007	Burger et al. 2002; SDJV 2007	Burger et al. 2002; SDJV 2007	Burger et al. 2002; CWSWC 2009; SDJV 2007	Burger et al. 2002	Burger et al. 2002; CWSWC 2009; Anderson et al. 2009; SDJV 2007; Buchanan 2006	Burger et al. 2002; SDJV 2007	Buchanan 2006; O'Neill et al. 2008	Buchanan 2006; O'Neill et al. 2008	Burger et al. 2002; SDJV 2007		CWSWC 2009; SDJV 2007; USFWS 2009	Primary: (b) Management - may serve as a good indicator of both species & food webs since they follow herring spawning. (d) Actions/Pressures - env. Contaminants and food limitations are thought to be the main pressures driving declines or variations in population abundance although it is difficult to monitor/determine (Buchanan 2006). Data: (h, l) Historical and Continuous - monitoring data exis…
				Cormorant abundance at nesting colonies		Anderson et al. 2009; Bower 2009	Anderson et al. 2009; Bower 2009	Anderson et al. 2009; Bower 2009; Slater & Byrd 2009			Anderson et al. 2009; Bower 2009	Anderson et al. 2009; Bower 2009	Anderson et al. 2009; Bower 2009	Anderson et al. 2009; Bower 2009	Anderson et al. 2009; Bower 2009	Anderson et al. 2009; Bower 2009	Slater & Byrd 2009; Anderson et al. 2009	Anderson et al. 2009; Bower 2009			Anderson et al. 2009; Bower 2009		Henkel et al. 2006; Slater & Byrd 2009	Primary: (a, b) Theoretically-sound and Relevant - Bower (2009) and Anderson et al. (2009) suggest that marine birds are good indicators of ecosystem health. Slater & Byrd (2009) looked at variation in bird abundance as a result of changes in sea temperatures and found them to predict changes in marine food webs. (d) Actions/Pressures - cannot find any references that discuss cormorants and speci…
				Dungeness crab abundance		Taggart et al. 2004a, 2004b; Methot Jr. & Botsford 1982	O'Neill et al. 2008; Fisher & Velasquez 2008; PSAT 2007; Dethier 2006	Taggart et al. 2004a; Methot Jr. & Botsford 1982 (see Notes)	Fisher & Velasquez 2008; Taggart et al. 2004b; Methot Jr. & Botsford 1982 (see Notes)	No	Yes** (see Notes)	No (see Notes)	Taggart et al. 2004a (see Notes)	Yes** (see Notes)	Fisher & Velasquez 2008 (see Notes)	No	Fisher & Velasquez 2008; Dethier 2006; McMillan et al. 1995; Armstrong 1983; Pauley et al. 1986; Methot Jr. & Botsford 1982	No	O'Neill et al. 2008; PSAT 2007; Dethier 2006	O'Neill et al. 2008; PSAT 2007; Dethier 2006	Taggart et al. 2004a	see Notes	NPFMC 2009; EPA 2008; King et al. 2005	Primary: (c) Attributes - responds to population size only, no relevance to food webs. (d) Actions/Pressures - a marine reserve study in AK found abundance and size of crabs to be significantly larger in unfished areas; fishing pressure should cause decrease in abundance. Data: (g) Concrete - abundance is directly measureable through pre- and post-season crab pot surveys, however no data has been…
				Dungeness crab harvest		Dethier 2006; PSAT 2007	O'Neill et al. 2008; Fisher & Velasquez 2008; PSAT 2007; Dethier 2006	PSAT 2007; Dethier 2006; Methot Jr. & Botsford 1982 (see Notes)	Fisher & Velasquez 2008; Dethier 2006	No	Yes	Yes	Yes (see Notes)	Yes	Fisher & Velasquez 2008; Dethier 2006	PSAT 2007; Dethier 2006	Fisher & Velasquez 2008; PSAT 2007; Dethier 2006; McMillan et al. 1995; Armstrong 1983; Pauley et al. 1986 (see Notes)	PSAT 2007; Dethier 2006 (see Notes)	O'Neill et al. 2008; PSAT 2007; Dethier 2006	O'Neill et al. 2008; PSAT 2007; Dethier 2006	Yes	see Notes	NPFMC 2009; EPA 2008; King et al. 2005	Primary: (c) Attributes - responds to population size and some variation is difficult to explain (Methot Jr. & Botsford 1982); not applicable to food webs. Data: (I) Simple - use WDFW telephone or report cards. (m) Variation - some variation (such as life history parameters) are well-understood, however year-to-year variation in crab harvest is not (especially a collapse following a good year). (…
				Pinto abalone status & trends		Rothaus et al. 2008; PSAT 2007 (see notes)	PSAT 2007;	PSAT 2007 (see notes)	Rothaus et al. 2008	Babcock and Keesing 1999; Rothaus et al. 2008, Miner et al. 2006	Yes	Yes	Yes	Yes	No. Rothaus et al. 2008	Yes, Rothaus et al. 2008	Miner et al. 2006; Bouma 2007; Rothaus et al. 2008	Yes, Rothaus et al. 2008	O'Neill et al. 2008; PSAT 2007; Rothaus et al. 2008	O'Neill et al. 2008; PSAT 2007; Rothaus et al. 2008	Yes	Yes, but see Notes for (a)	Campell 2000, COSEWIC 2009; Tomascik and Holmes 2003; Miner et al. 2006	Primary: (a)Theorectically sound -PSAT monitors ab because they are impt herbivores of rocky intertidal, but Rothaus (2008) concludes that declines are likely due abs not being able to recover from historic overharvets. Is harvest an ecosystem attribute? c) Attributes - although the grazing herbivory of ab is recognized as important in shaping rocky habitats to allow other organisms to settle, th…	PSAT 2007
				Eelgrass status & trends	see Marine Habitats	evaluated in Marine Habitats
				Kelp status & trends	see Marine Habitats	evaluated in Marine Habitats
				Marine macro algae status & trends	see Marine Habitats	evaluated in Marine Habitats
Species & Food Webs	Marine	Marine Species	Population condition - age structure, genetic diversity, phenotypic diversity, population dynamics, organism condition	Toxics in harbor seals	from Marine Water Quality	Meador et al. 2006a; Meador et al. 2008a,; Ross and De Guise 2005.	Calambokidis et al. 2001; Ross et al. 2004; PSAT 2007	Calambokidis et al. 2001; Ross et al. 2004; PSAT 2007	Calambokidis et al. 2001; Ross et al. 2004; PSAT 2007	Ross et al. 2003a,b ???; Ross and De Guise 2005???	Calambokidis et al. 2001; Ross et al. 2004; PSAT 2007	Calambokidis et al. 2001; Ross et al. 2004; PSAT 2007	EPA XXX; DFOXXX al. XXX (cite methods papers)	Calambokidis et al. 2001; Ross et al. 2004; PSAT 2007	Ross et al. 2004; PSAT	Calambokidis et al. 2001; PSAT 2007	Calambokidis et al. 2001; Ross et al. 2004; PSAT 2007	Calambokidis et al. 2001; Ross et al. 2004; PSAT 2007	EPA 2006 (transboundary Indicators; PSAT 2007	Calambokidis et al. 2001; Ross et al. 2004; PSAT 2007	Calambokidis et al. 2001; Ross et al. 2004; PSAT 2007			Primary: (d) Some variability in tissue concentrations associated with variation in diet among seals from different sampling sites; reflects local and regional water quality (i.e. Georgia Bas vs, Puget Sound). (e) Effects thresholds are based on captivity studies. Data: (k) Limited number of sample locations published to date. (l) Archived samples for PCB and PBDE temporal trends at one locations…
				Smolt to adult return for wild salmonids
				Salmonid diversity
				Liver disease in English sole	from Marine Water Quality	Johnson et al. 2002; Baumann et al. 1990	Myers et al. 2008; PSAT 2007; PSP 2010	Myers et al. 2003; Johnson et al. 2002	Myers et al. 2008	Johnson et al. 2002	Myers et al. 1999; Myers et al. 2003; PSAT 2007, PSP 2010	O'Neill et al. 1999; PSAT 2007, PSP 2010	Myers et al. 1999; Myers et al. 2003	Myers et al. 1999; Myers et al. 2003; PSAT 2007, PSP 2010	PSAT 2007, PSP 2010	PSAT 2007, PSP 2010; Myers et al. 2008	Myers et al. 1999; Myers et al. 2003; Myers et al. 2008; PSAT 2007, PSP 2010	Myers et al. 1999; Myers et al. 2003; Myers et al, 2008; PSAT 2007, PSP 2010	PSAT 2007, PSP 2010	PSAT 2007, PSP 2010	PSAT 2007, PSP 2010	?	Baumann et.al. 1990	Primary: (a) Populations with elevated liver disease also show symptoms of reproductive impairment and age-selected mortality. (b Changes in prevalence of liver disease are used to document improvements in fish health. (c) Liver disease is a symptom of disease that is also linked to reproductive of impairment. (d) Changes in prevalence of liver disease have been used to document improvements in f…
				Toxics in Pacific herring	from Marine Water Quality	Meador et al. 2006a; Meador et al. 2008a,	West et al. 2008	West et al. 2008; Larrson et al. 2000	West et al. 2008; Larsson et al. 2000	EPA 2002	West et al. 2008; Larrson et al. 2000	West et al. 2008; PSAT 2007	EPA XXX; Sloan et al. XXX (cite methods papers)	West et al. 2008; Larrson et al. 2000	West et al. 2008	West and O'Neill 2007	West et al. 2008; West and O'Neill 2007		PSAT 2007	PSAT 2007	West et al. 2008; West and O'Neill 2007		Larrson et al. 2000	Mandatory: (a )Impairment to fish health increase with toxic levels in fish. (b) Healthy herring populations are relavent to PSP goals. (c) Impairment to fish health increase with toxic levels in fish. (e) Thresholds for toxics have been defined adult herring. (f) Not assessed! Data: (g) Currently measured. (h) Currently used in Puget Sound (i) Requires technical expertise and equipment. (k) Hist…
				Toxics in adult Chinook and Coho salmon	from Marine Water Quality	Meador et al. 2006a; Meador et al. 2008a,b	O'Neill and West 2009, Missildine et al.2005; Cullon et al. 2009	Meador et al. 2002a; O'Neill and West 2009	Meador et al. 2002a; O'Neill and West 2009	Meador et al. 2002a	O'Neill and West; Cullon et al. 2009; Missildine et al. 2005	O'Neill et al. 2009; PSAT 2007	EPA XXX; Sloan et al. XXX (cite methods papers)	O'Neiil and West; Cullon et al. 2009; Missildine et al. 2005	O'Neill and West 2009	O'Neill and West 2009	O'Neill and West 2009 Cullon etal. 2009; West and O'Neill 2007	O'Neill and West 2009	PSAT 2007	PSAT 2007; West and O'Neill, 2007	O'Neill and West 2009; Hites; Cullon et al. 2009		Hites et al. 2004; Cullon et al. 2008	Primary: (a) Elevated toxics in biota generally reflect contaminants in their environment and may affect their health. (b) Elevated toxics in salmon are pertinent to PSP goals for water quality, human health and species and food webs. (c) Reflects toxics in marine waters throughout salmon's marine distribution (d) Risk to fish health will go down with with lower contaminant levels. PSP can affect…
				Marine growth & survival of juvenile Coho
				Salmonid population spatial structure
				Marine bird mortality		Parrish et al. 2007; Seys et al. 2002		See Notes	Hamel et al. 2009, Melvin et al. 1997 (See Notes)	No	Parrish et al. 2007; Seys et al. 2002	Parrish et al. 2007 (See Notes)	Parrish et al. 2007 (See Notes)	Parrish et al. 2007; Seys et al. 2002	Parrish et al. 2007 (See Notes)	Parrish et al. 2007 (See Notes)	Parrish et al. 2007 (See Notes)	Parrish et al. 2007 (See Notes)	PSP 2009; O'Neill et al. 2008; PSP Action Agenda 2008 (See Notes)	PSP 2009; O'Neill et al. 2008; PSP Action Agenda 2008 (See Notes)	Parrish et al. 2007 (See Notes)		Parrish et al. 2007; Seys et al. 2002 (See Notes)	Primary: (c) Attributes - responds to population size only, no relevance to food webs. (d) - Actions/Pressures - responds to fishing management that reduces seabird bycatch. Data: (h) Historical - Data collected since 2000. (i) Simple - Straightforward citizen science data. (k) Coverage - all of Puget Sound. (l) Continuous, (m) Variation, and (n) Signal-to-noise - data collected, summarized and a…
Species & Food Webs	Marine	Marine Food Webs	Community composition - species diversity, trophic diversity, functional redundancy, and response diversity	Harbor seals - food web interaction (e.g., diet analysis)		Howard 2009; West 1997; Hindell et al. 2003; Lance and Jeffries 2006, 2007 (see Notes)	PSP 2008, 2009 (see Notes)	Hindell et al. 2003; Lance and Jeffries 2006, 2007 (see Notes)	Jeffries et al. 2003; Lance and Jeffries 2007 (see Notes)	see Notes	Hindell et al. 2003; Lance & Jeffries 2006, 2007	Scheffer and Sperry 1931; Scheffer and Slip 1944; London et al. 2002, London 2006; Lance & Jeffries 2006, 2007; O'Neill et al. 2008 (see Notes)	Hindell et al. 2003; Lance & Jeffries 2006, 2007	Hindell et al. 2003; Lance & Jeffries 2006, 2007	London 2006; Lance & Jeffries 2006, 2007; O'Neill et al. 2008 (see Notes)	London 2006; Lance & Jeffries 2006, 2007; O'Neill et al. 2008 (see Notes)	Harvey 1989; Trites and Joy 2005; Cottrell et al. 1996; Bowen 2000	Harvey 1989; Trites and Joy 2005; Cottrell et al. 1996; Bowen 2000	Yes	PSU 2007 (see Notes)	Orr et al. 2003; Purcell et al. 2004	see Notes	Hindell et al. 2003	Primary: (a) Theoretically-sound - should be a good indicator of fish community composition, possible good indicator of population condition (Species). (b) Management - PSP 2008 Action Agenda mentions the importance of herring to the marine food web and to the diets of seals, PSP 2009 ecosystem components mentions marine mammal food webs. (c) Attributes - Lance and Jeffries 2007 state that seal d…
				Benthic fish status & trends		Dulvy et al. 2000; Fulton 2005	Palsson 1998	Worm and Myers 2003; Myers et al. 2007	Levin et al. 2006; Fulton 2005; Dulvy et al. 2004	Yes (see Notes)	Yes	Yes, but unpublished and difficult to standardize	Yes	Yes	Yes, though no work is published	1987 - present, every three years per basin, data unpublished	No	Unknown	Unknown	Regularly appears in PS State of the Sound in the past	?	?	Yes	Primary: (e) Linkable - yes, this is done routinely in fisheries, though there are no attempts to identify these reference points in Puget Sount, I believe. Data: (h) Historical - Tim Essington is currently working on this in Puget Sound.
				Bentho-pelagic fish status & trends		Dulvy et al. 2000; Fulton 2005	Palsson 1998	Worm and Myers 2003; Myers et al. 2007	Levin et al. 2006; Fulton 2005; Dulvy et al. 2004	Yes (see Notes)	yes	Yes but unpublished and difficult to standardize.	yes	yes	yes, though no work is published	1987 - present, every three years per basin, data unpublished	no	unknown	Unknown	Regularly appears in PS State of the Sound in the past	?	?	Yes	Primary: (e) Linkable - yes, this is done routinely in fisheries, though there are no attempts to identify these reference points in Puget Sount, I believe. Data: (h) Historical - Tim Essington is currently working on this in Puget Sound.
				Bottomfish species (rats & flats) status & trends		Link et al. 2002; PSP 2007; Samhouri 2009 (see note)	West 1997; O'Neill et al. 2008	Chittaro et al. 2009 (see note)	Chittaro et al. 2009 (see note)	Punt and Hilborn 1997; Musick et al. 2000	Palsson et al. 2003; WDFW unpublished data (see notes)	Palsson et al. 2003 (see notes)	Palsson et al. 2003 (see notes)	Palsson et al. 2003 (see notes)	Palsson et al. 2003 (see notes)	Palsson et al. 2003 (see notes)	Palsson et al. 2003 (see notes)	Palsson et al. 2003 (see notes)	Palsson et al. 1996; PSP 2007	Palsson et al. 1996; PSP 2007	see notes	Levin et al. 2006	NOAA Fisheries (unpublished trawl survey data); Link et al. 2002; Levin et al. 2006 (see note)	Primary: (a) bottomfish noted as best indicator for some ecosystem attributes (e.g., invertivore index) across 7 ecosystem models (Samhouri et al. 2009, Table 4); (c) and (d) the recruitment pathways, habitat dependence, and oceanographic / physicochemical factors affecting recruitment and movement are not well understood for many bottomfish in Puget Sound; Data:(g) WDFW conducts several fishery–…
				Forage fish status & trends		Cury et al. 2000	Bargman 1998, O'Neill et al. 2008; WDFW has forage fish management plan	Carscadden et al. 2002; Lehodey et al. 2006; Chavez et al 2003	Carscadden et al. 2002; Lehodey et al. 2006; Chavez et al 2003	No general methods exist; not been established in Puget Sound	yes		yes					unknown	unknown	Regularly appears in PS State of the Sound in the past	?	?	yes	Primary: (c,d) Attributes & Actions/Pressures - mixed; they do respond to things like fishing, but are also highly sensitive to uncontrollable environmental conditions. Thinking here that the element being considered is the supply of energy to high TL critters, the indicator of this is forage fish biomass (in other words, it is their supportive ecosystem service that is of interest).
				Pacific herring status & trends		Cury et al. 2000	Bargman 1998	Carscadden et al. 2002; Lehodey et al. 2006; Chavez et al 2003	Carscadden et al. 2002; Lehodey et al. 2006; Chavez et al 2003	No general methods exist; not been established in Puget Sound	yes	Some but unpublished	yes	Stick and Linquist (2009)	Stick and Linquist (2009)	Stick and Linquist (2009)	Stick and Linquist (2009)	unknown	unknown	Regularly appears in PS State of the Sound in the past	?	?	yes	Primary: (c,d) Attributes & Actions/Pressures - mixed; they do respond to things like fishing, but are also highly sensitive to uncontrollable environmental conditions.
				Marine shore birds - food web interaction (e.g., diet composition)		Hedd et al. 2006, Wilson and Manuwal 1986	PSP 2009 (See Notes)	Hedd et al. 2006, Wilson and Manuwal 1986, Sydeman et al. 2001, Thayer and Sydeman 2007 (See Notes)	see Notes	No	Hedd et al. 2006, Wilson and Manuwal 1986	Wilson and Manuwal 1986	Wilson and Manuwal 1986	Hedd et al. 2006, Wilson and Manuwal 1986	Wilson and Manuwal 1986 (see Notes)	Wilson and Manuwal 1986 (See Notes)	Hedd et al. 2006, Wilson and Manuwal 1986, Sydeman et al. 2001, Thayer and Sydeman 2007	Hedd et al. 2006, Sydeman et al. 2001, Thayer and Sydeman 2007	PSP 2009; O'Neill et al. 2008; PSP Action Agenda 2008	PSP 2009; O'Neill et al. 2008; PSP Action Agenda 2008 (See Notes)	Hedd et al. 2006, Sydeman et al. 2001, Thayer and Sydeman 2007 (See Notes)	see Notes	Hedd et al. 2006, Thayer and Sydeman 2007	Primary: (b) Management - relevance via pertaining to forage fish prey species, such as Pacific herring. (c) Attributes - diet variability responds to prey variability, especially under influence of climatice forcing, thus isan indication food web interactions. (d) Actions/Pressures - local management may be dwarfed by responses to climate. Data: (h) Historical - data from 1970s exists in Wilson …
				Jellyfish		Purcell et al. 2007; Rice 2007; Richardson et al. 2009; Samhouri et al. 2009	PSP 2008 (Action Agenda), PSP 2009, Rice 2007; see notes	Samhouri et al. 2009	Purcell et al. 2007; Richardson et al. 2009	See notes	Rice 2007; Reum et al. 2010	Rice 2007; Reum et al. 2010	Rice 2007; Purcell 2009; Reum et al. 2010	Rice 2007; Purcell 2009; Reum et al. 2010	Rice 2007; Reum et al. 2010	Rice 2007; Reum et al. 2010	Rice 2007; Reum et al. 2010	Rice 2007; Purcell 2009; Reum et al. 2010	PSP 2009	PSP 2009	Purcell 2009	See notes	Mills 2001; Hay 2006	Primary: (a, c) Theoretically-sound, Attributes - Jellyfish should be reliable indicators of trophic energy transfer and pelagic community composition. (b) Management - Jellyfish biomass and abundance is likely to be particularly relevant to understanding the status of forage fish in Puget Sound, a PSP priority. (d) Actions/Pressures - Jellyfish abundance can be linked to fishingimpacts, eutrophi…
				Shellfish (bivalves - mussels, clams, oysters)		-	-	-	-	-	-	-	-	-	-	-	-	-	-	-	-	-	-	The PSNERP 2006 report on native shellfish in Puget Sound provides information on a dozen species of bivalves.	-
				Macro benthic inverts		-	-	-	-	-	-	-	-	-	-	-	-	-	-	-	-	-	-		-
				Marine biodiversity index		See notes	See notes	See notes	See notes	See notes	See notes	See notes	See notes	See notes	See notes	See notes	See notes	See notes	See notes	See notes	See notes	See notes	See notes	Publicly, there is not sufficient information available to evaluate this indicator (WA Biodiversity Council 2007, http://www.biodiversity.wa.gov/council/strategy-sections.html). However, Sarah Gage provided a copy of the WA Biodiversity Council 2010 report and it appears that they have not yet addresses the marine environment explicitly. Their scorecard should be evaluated against the PSSU criter…
				Marine fish/invert status & trends in marine reserves		See notes	See notes	See notes	See notes	See notes	See notes	See notes	See notes	See notes	See notes	See notes	See notes	See notes	See notes	See notes	See notes	See notes	See notes	Consolidate this indicator with "marine fish/invert status & trends at rocky habitats." There is no reason to have an indicator specific to marine reserves. Rather, if an indicator is monitored inside of a marine reserve it should also be monitored outside of the marine reserve so that the reserve status and trends can serve as a reference point for changes in community composition in the absence…
				Marine fish/invert status & trends at rocky habitats		See notes	PSP 2008 (Action Agenda)	See notes	See notes	See notes	See notes	O'Neill et al. 2008	O'Neill et al. 2008	O'Neill et al. 2008	O'Neill et al. 2008	O'Neill et al. 2008, Palsson et al. 2003, 2009	See notes	See notes	See notes	See notes	See notes	See notes	See notes	(a, c-e, g, m-o, q-s) This indicator is problematic and impossible to evaluate because it is vague. To evaluate its potential utility, we need to know specifically the species on which it would focus or the descriptions of the community that would be reported (i.e., how species level data would be combined to evaluate community composition). Examples of useful community-level indices can be found…	See notes
Species & Food Webs	Marine	Marine Food Webs	Energetics (material flow) - primary production, nutrient cycling and flows of organic and inorganic matter throughout a food web	Phytoplankton biomass		Beaugrand 2004, 2005; Fulton et al. 2005, Samhouri et al. 2009; see Notes	PSP 2009 Status and trends; see Notes	Beaugrand 2005; Samhouri et al. 2009; see Notes	Paerl et al. 2003; Smith 2003; see Notes	Newton et al. 2002 PSAMP; see Notes	Beaugrand 2005; see Notes	Winter et al. 1975; Strickland 1983; Salish Sea Expeditions 2007; Hannach and Stark 2009; see Notes	Beaugrand 2005; see Notes	Beaugrand 2005	Winter et al. 1975; Strickland 1983; Salish Sea Expeditions 2007; Hannach and Stark 2009; see Notes	Winter et al. 1975; Strickland 1983; Salish Sea Expeditions 2007; Hannach and Stark 2009; see Notes	see Notes	see Notes	PSP 2009 Status and trends; see Notes	see Notes	Beaugrand 2005; see Notes	see Notes	Chesapeake Bay Program 2000; Edwards et al. 2009	Primary: (a) Theoretically-sound - phtoplankton are a good indicator of pelagic ecosystems and serve as integrators of hydroclimatic forcing. (b) Management - The PSP has recognized the potential importance of phytoplankton for conveying information about the amount of fuel available in the ecosystem. (c) Attributes - Phytoplankton is a good indicator of nutrient cycling and the amount of primary…
				Chl a		Cole and Cloern 1987; Fulton et al. 2005; Boyer et al. 2009; see Notes	PSP 2009 components, indicators, and targets; see Notes	Cole and Cloern 1987; Fulton et al. 2005; Polovina and Howell. 2005; see Notes	Paerl et al. 2003; Smith 2003; Fulton et al. 2005; see Notes	Newton et al. 2002 PSAMP; see Notes	Boyer et al. 2009	Newton et al. 2002; see Notes	Paerl et al. 2003; Boyer et al. 2009	Paerl et al. 2003; Boyer et al. 2009	Newton et al. 2002; see Notes	Newton et al. 2002; see Notes	Newton et al. 2002; see Notes	Newton et al. 2002; see Notes	PSP 2009 components, indicators, and targets; see Notes	Newton et al. 2002	Polovina and Howell 2005; see Notes	see Notes	Smith 2003; Polovina and Howell 2005; Heinz Center 2008	Primary: (a) Theoretically-sound - Chlorophyll a is a good indicator of eutrophication (Fulton et al. 2005) and can be used as an indicator of phytoplankton biomass, which itself is a good indicator of the amount of energy fueling the ecosystem (Boyer et al. 2009). (b) Management - The PSP has recognized the amount of primary productivity, measured as total chlorophyll per unit area, as an import…
To accommodate scoring of indicators, expert evaluators were asked to assign colors to each cell. Indicators with peer-reviewed publications providing consistent findings for its support = dark grey (later assigned a score of 1); indicators with peer-reviewed documents or expert opinion providing limited support = grey (later assigned a score of 0.5); and indicators with no peer-reviewed evidence…
